# Supplementary material for: trans-Chlorido(dimethyl sulfoxide-κS)(pyridine-2-carboxyl­ato-κ2 N,O)platinum(II)
Source: Acta Crystallogr Sect E Struct Rep Online. 2010 Feb 13;66(Pt 3):m295. doi: 10.1107/S1600536810005520 (PMC2983664; doi:10.1107/S1600536810005520)
Supplement: Supplementary file 1 [file e-66-0m295-sup1.cif]

##############################################################################
###                                                                        ###
###        Electronic paper (Acta Crystallographica Section E)             ###
###                                                                        ###
##############################################################################
#                                                                            #
# This CIF contains the data in a paper accepted for publication in Acta     #
# Crystallographica Section E. It conforms to the requirements of Notes      #
# for Authors for Section E, and has been peer reviewed under the auspices   #
# of the IUCr Commission on Journals.                                        #
#                                                                            #
# Full details of the Crystallographic Information File format               #
# are given in the paper "The Crystallographic Information File (CIF):       #
# a New Standard Archive File for Crystallography" by S. R. Hall, F. H.      #
# Allen and I. D. Brown [Acta Cryst. (1991), A47, 655-685].                  #
#                                                                            #
# The current version of the core CIF dictionary is obtainable from          #
# ftp://ftp.iucr.org/pub/cif_core.dic. The current version number is 2.4.    #
#                                                                            #
# Software is freely available for graphical display of the structure(s) in  #
# this CIF.  For information consult the CIF home page http://www.iucr.org/  #
# cif/home.html                                                              #
#                                                                            #
# This file may be used for bona fide research purposes within the           #
# scientific community so long as proper attribution is given to the journal # 
# article from which it was obtained.                                        #
#                                                                            #
##############################################################################
                                             
data_I
_audit_creation_method     SHELXL-97
_journal_date_recd_electronic     2010-02-05
_journal_date_accepted     2010-02-10
_journal_name_full     'Acta Crystallographica, Section E'
_journal_year     2010
_journal_volume     66
_journal_issue      3
_journal_page_first     m295
_journal_page_last     m295
_journal_paper_category     QM
_journal_coeditor_code     SI2243
_publ_contact_author_name     'Dr. Kwang Ha'
_publ_contact_author_address
; School of Applied Chemical Engineering,
  The Research Institute of Catalysis,
  Chonnam National University,
  Gwangju 500-757,
  Republic of Korea
;
_publ_contact_author_email     hakwang@chonnam.ac.kr
_publ_contact_author_fax     '82 62 530 1909'
_publ_contact_author_phone     '82 62 530 1901'
_publ_section_title
;\
<i>trans</i>-Chlorido(dimethyl sulfoxide-\k<i>S</i>)\
(pyridine-2-carboxylato-\k^2^<i>N</i>,<i>O</i>)platinum(II)
;
_publ_section_title_footnote     .
loop_
    _publ_author_name
    _publ_author_footnote
    _publ_author_address
    'Ha, Kwang' .
; School of Applied Chemical Engineering,
  The Research Institute of Catalysis,
  Chonnam National University,
  Gwangju 500-757,
  Republic of Korea
;
_chemical_name_systematic
;\
<i>trans</i>-Chlorido(dimethyl sulfoxide-\k<i>S</i>)\
(pyridine-2-carboxylato-\k^2^<i>N</i>,<i>O</i>)platinum(II)
;
_chemical_name_common     ?
_chemical_formula_moiety     'C8 H10 Cl N O3 Pt S'
_chemical_formula_sum     'C8 H10 Cl N O3 Pt S'
_chemical_formula_structural     ?
_chemical_formula_analytical     ?
_chemical_formula_iupac     '[Pt (C6 H4 N O2) Cl (C2 H6 O S)]'
_chemical_formula_weight     430.77
_chemical_melting_point     ?
_symmetry_cell_setting     Orthorhombic
_symmetry_space_group_name_H-M     'P n m a'
_symmetry_space_group_name_Hall     '-P 2ac 2n'
loop_
    _symmetry_equiv_pos_as_xyz
    'x, y, z'
    '-x+1/2, -y, z+1/2'
    '-x, y+1/2, -z'
    'x+1/2, -y+1/2, -z+1/2'
    '-x, -y, -z'
    'x-1/2, y, -z-1/2'
    'x, -y-1/2, z'
    '-x-1/2, y-1/2, z-1/2'
_cell_length_a     19.5900(15)
_cell_length_b     6.9450(6)
_cell_length_c     8.1266(6)
_cell_angle_alpha     90.00
_cell_angle_beta     90.00
_cell_angle_gamma     90.00
_cell_volume     1105.64(15)
_cell_formula_units_Z     4
_cell_measurement_reflns_used     3961
_cell_measurement_theta_min     2.71
_cell_measurement_theta_max     25.99
_cell_measurement_temperature     200(2)
_exptl_crystal_description     'block'
_exptl_crystal_colour     'colorless'
_exptl_crystal_size_max     0.21
_exptl_crystal_size_mid     0.17
_exptl_crystal_size_min     0.09
_exptl_crystal_density_diffrn     2.588
_exptl_crystal_density_meas     ?
_exptl_crystal_density_method     'not measured'
_exptl_crystal_F_000     800
_exptl_absorpt_coefficient_mu     13.106
_exptl_absorpt_correction_type     Multi-scan
_exptl_absorpt_process_details     '(SADABS; Bruker, 2000)'
_exptl_absorpt_correction_T_min     0.630566
_exptl_absorpt_correction_T_max     1.000000
_exptl_special_details
;
;
_diffrn_ambient_temperature     200(2)
_diffrn_radiation_type     MoK\a
_diffrn_radiation_wavelength     0.71073
_diffrn_radiation_source     'fine-focus sealed tube'
_diffrn_radiation_monochromator     graphite
_diffrn_measurement_device_type     'Bruker SMART 1000 CCD'
_diffrn_measurement_method     '\f and \w scans'
_diffrn_detector_area_resol_mean     ?
_diffrn_reflns_number     6423
_diffrn_reflns_av_R_equivalents     0.0422
_diffrn_reflns_av_sigmaI/netI     0.0320
_diffrn_reflns_theta_min     2.71
_diffrn_reflns_theta_max     26.00
_diffrn_reflns_theta_full     26.00
_diffrn_measured_fraction_theta_max     0.984
_diffrn_measured_fraction_theta_full     0.984
_diffrn_reflns_limit_h_min     -24
_diffrn_reflns_limit_h_max     23
_diffrn_reflns_limit_k_min     -8
_diffrn_reflns_limit_k_max     8
_diffrn_reflns_limit_l_min     -7
_diffrn_reflns_limit_l_max     10
_diffrn_standards_number     0
_diffrn_standards_interval_count     0
_diffrn_standards_interval_time     0
_diffrn_standards_decay_%     0
_refine_special_details
;
Refinement of <i>F</i>^2^ against ALL reflections. The weighted <i>R</i>-factor
wR and goodness of fit <i>S</i> are based on <i>F</i>^2^, conventional
<i>R</i>-factors <i>R</i> are based on <i>F</i>, with <i>F</i> set to zero for
negative <i>F</i>^2^. The threshold expression of <i>F</i>^2^ >
\s(<i>F</i>^2^) is used only for calculating <i>R</i>-factors(gt) etc. and is
not relevant to the choice of reflections for refinement. <i>R</i>-factors
based on <i>F</i>^2^ are statistically about twice as large as those based on
<i>F</i>, and <i>R</i>- factors based on ALL data will be even larger.
;
_reflns_number_total     1169
_reflns_number_gt     1085
_reflns_threshold_expression     >2sigma(I)
_refine_ls_structure_factor_coef     Fsqd
_refine_ls_matrix_type     full
_refine_ls_R_factor_all     0.0311
_refine_ls_R_factor_gt     0.0273
_refine_ls_wR_factor_gt     0.0625
_refine_ls_wR_factor_ref     0.0652
_refine_ls_goodness_of_fit_ref     1.095
_refine_ls_restrained_S_all     1.095
_refine_ls_number_reflns     1169
_refine_ls_number_parameters     89
_refine_ls_number_restraints     0
_refine_ls_hydrogen_treatment     constr
_refine_ls_weighting_scheme     calc
_refine_ls_weighting_details
              'w=1/[\s^2^(Fo^2^)+(0.0345P)^2^+1.8204P] where P=(Fo^2^+2Fc^2^)/3'
_atom_sites_solution_hydrogens     geom
_atom_sites_solution_primary     direct
_atom_sites_solution_secondary     difmap
_refine_ls_shift/su_max     0.001
_refine_ls_shift/su_mean     0.000
_refine_diff_density_max     2.598
_refine_diff_density_min     -0.790
_refine_ls_extinction_method     none
_refine_ls_extinction_coef     ?
loop_
    _atom_type_symbol
    _atom_type_description
    _atom_type_scat_dispersion_real
    _atom_type_scat_dispersion_imag
    _atom_type_scat_source
    'C' 'C' 0.0033 0.0016
                         'International Tables Vol C Tables 4.2.6.8 and 6.1.1.4'
    'H' 'H' 0.0000 0.0000
                         'International Tables Vol C Tables 4.2.6.8 and 6.1.1.4'
    'Cl' 'Cl' 0.1484 0.1585
                         'International Tables Vol C Tables 4.2.6.8 and 6.1.1.4'
    'N' 'N' 0.0061 0.0033
                         'International Tables Vol C Tables 4.2.6.8 and 6.1.1.4'
    'O' 'O' 0.0106 0.0060
                         'International Tables Vol C Tables 4.2.6.8 and 6.1.1.4'
    'Pt' 'Pt' -1.7033 8.3905
                         'International Tables Vol C Tables 4.2.6.8 and 6.1.1.4'
    'S' 'S' 0.1246 0.1234
                         'International Tables Vol C Tables 4.2.6.8 and 6.1.1.4'
_computing_data_collection     'SMART (Bruker, 2000)'
_computing_cell_refinement     'SAINT (Bruker, 2000)'
_computing_data_reduction     'SAINT (Bruker, 2000)'
_computing_structure_solution     'SHELXS97 (Sheldrick, 2008)'
_computing_structure_refinement     'SHELXL97 (Sheldrick, 2008)'
_computing_molecular_graphics
                              'ORTEP-3 (Farrugia, 1997) and PLATON (Spek, 2009)'
_computing_publication_material     'SHELXL97 (Sheldrick, 2008)'
loop_
    _atom_site_type_symbol
    _atom_site_label
    _atom_site_fract_x
    _atom_site_fract_y
    _atom_site_fract_z
    _atom_site_U_iso_or_equiv
    _atom_site_adp_type
    _atom_site_calc_flag
    _atom_site_refinement_flags
    _atom_site_occupancy
    _atom_site_disorder_assembly
    _atom_site_disorder_group
    Pt Pt1 0.087714(15) 0.2500 1.04929(4) 0.01771(13) Uani d S 1 . .
    Cl Cl1 0.14026(11) 0.2500 1.3016(2) 0.0265(5) Uani d S 1 . .
    S S1 0.18928(11) 0.2500 0.9332(2) 0.0209(4) Uani d S 1 . .
    O O1 -0.0036(3) 0.2500 1.1647(7) 0.0243(13) Uani d S 1 . .
    O O2 -0.1160(3) 0.2500 1.1182(8) 0.0311(14) Uani d S 1 . .
    O O3 0.1947(3) 0.2500 0.7524(8) 0.0353(15) Uani d S 1 . .
    N N1 0.0258(3) 0.2500 0.8489(8) 0.0204(15) Uani d S 1 . .
    C C1 0.0441(5) 0.2500 0.6884(10) 0.029(2) Uani d S 1 . .
    H H1 0.0911 0.2500 0.6596 0.035 Uiso calc SR 1 . .
    C C2 -0.0051(5) 0.2500 0.5652(11) 0.035(2) Uani d S 1 . .
    H H2 0.0085 0.2500 0.4530 0.042 Uiso calc SR 1 . .
    C C3 -0.0726(4) 0.2500 0.6045(12) 0.0274(19) Uani d S 1 . .
    H H3 -0.1066 0.2500 0.5211 0.033 Uiso calc SR 1 . .
    C C4 -0.0903(4) 0.2500 0.7672(12) 0.028(2) Uani d S 1 . .
    H H4 -0.1372 0.2500 0.7968 0.034 Uiso calc SR 1 . .
    C C5 -0.0410(4) 0.2500 0.8904(11) 0.0205(17) Uani d S 1 . .
    C C6 -0.0570(4) 0.2500 1.0681(10) 0.0217(18) Uani d S 1 . .
    C C7 0.2372(3) 0.0507(9) 1.0071(8) 0.0300(14) Uani d . 1 . .
    H H7A 0.2145 -0.0694 0.9755 0.045 Uiso calc R 1 . .
    H H7B 0.2405 0.0577 1.1273 0.045 Uiso calc R 1 . .
    H H7C 0.2832 0.0539 0.9593 0.045 Uiso calc R 1 . .
loop_
    _atom_site_aniso_label
    _atom_site_aniso_U_11
    _atom_site_aniso_U_22
    _atom_site_aniso_U_33
    _atom_site_aniso_U_12
    _atom_site_aniso_U_13
    _atom_site_aniso_U_23
    Pt1 0.0175(2) 0.02225(19) 0.0134(2) 0.000 0.00107(12) 0.000
    Cl1 0.0231(11) 0.0425(12) 0.0138(10) 0.000 -0.0040(8) 0.000
    S1 0.0195(11) 0.0258(10) 0.0174(10) 0.000 0.0024(8) 0.000
    O1 0.018(3) 0.044(3) 0.011(3) 0.000 0.003(2) 0.000
    O2 0.024(3) 0.047(4) 0.022(3) 0.000 0.003(3) 0.000
    O3 0.036(4) 0.055(4) 0.015(3) 0.000 0.016(3) 0.000
    N1 0.023(4) 0.019(3) 0.019(4) 0.000 0.000(3) 0.000
    C1 0.028(5) 0.049(5) 0.009(4) 0.000 0.003(3) 0.000
    C2 0.037(6) 0.047(6) 0.020(5) 0.000 -0.001(4) 0.000
    C3 0.021(5) 0.038(5) 0.023(5) 0.000 -0.006(4) 0.000
    C4 0.023(5) 0.033(5) 0.028(5) 0.000 0.001(4) 0.000
    C5 0.023(4) 0.013(3) 0.025(4) 0.000 -0.002(4) 0.000
    C6 0.019(4) 0.024(4) 0.022(5) 0.000 0.002(3) 0.000
    C7 0.023(3) 0.029(3) 0.038(4) 0.007(3) 0.005(3) 0.005(3)
_geom_special_details
;
All esds (except the esd in the dihedral angle between two l.s. planes) are
estimated using the full covariance matrix. The cell esds are taken into
account individually in the estimation of esds in distances, angles and
torsion angles; correlations between esds in cell parameters are only used
when they are defined by crystal symmetry. An approximate (isotropic)
treatment of cell esds is used for estimating esds involving l.s. planes.
;
loop_
    _geom_bond_atom_site_label_1
    _geom_bond_atom_site_label_2
    _geom_bond_site_symmetry_2
    _geom_bond_distance
    _geom_bond_publ_flag
    Pt1 O1 . 2.020(5) yes
    Pt1 N1 . 2.031(7) yes
    Pt1 S1 . 2.202(2) yes
    Pt1 Cl1 . 2.2945(19) yes
    S1 O3 . 1.473(6) ?
    S1 C7 7_565 1.778(6) ?
    S1 C7 . 1.778(6) ?
    O1 C6 . 1.308(10) ?
    O2 C6 . 1.225(11) ?
    N1 C5 . 1.352(10) ?
    N1 C1 . 1.352(11) ?
    C1 C2 . 1.390(13) ?
    C1 H1 . 0.9500 ?
    C2 C3 . 1.361(13) ?
    C2 H2 . 0.9500 ?
    C3 C4 . 1.367(14) ?
    C3 H3 . 0.9500 ?
    C4 C5 . 1.390(13) ?
    C4 H4 . 0.9500 ?
    C5 C6 . 1.477(12) ?
    C7 H7A . 0.9800 ?
    C7 H7B . 0.9800 ?
    C7 H7C . 0.9800 ?
loop_
    _geom_angle_atom_site_label_1
    _geom_angle_atom_site_label_2
    _geom_angle_atom_site_label_3
    _geom_angle_site_symmetry_1
    _geom_angle_site_symmetry_3
    _geom_angle
    _geom_angle_publ_flag
    O1 Pt1 N1 . . 81.0(2) yes
    O1 Pt1 S1 . . 177.70(16) yes
    N1 Pt1 S1 . . 101.31(19) yes
    O1 Pt1 Cl1 . . 88.98(16) yes
    N1 Pt1 Cl1 . . 169.97(19) yes
    S1 Pt1 Cl1 . . 88.72(7) yes
    O3 S1 C7 . 7_565 107.4(3) ?
    O3 S1 C7 . . 107.4(3) ?
    C7 S1 C7 7_565 . 102.3(5) ?
    O3 S1 Pt1 . . 119.5(3) ?
    C7 S1 Pt1 7_565 . 109.4(2) ?
    C7 S1 Pt1 . . 109.4(2) ?
    C6 O1 Pt1 . . 115.4(5) ?
    C5 N1 C1 . . 119.8(7) ?
    C5 N1 Pt1 . . 112.2(6) ?
    C1 N1 Pt1 . . 127.9(6) ?
    N1 C1 C2 . . 120.7(8) ?
    N1 C1 H1 . . 119.6 ?
    C2 C1 H1 . . 119.6 ?
    C3 C2 C1 . . 120.3(9) ?
    C3 C2 H2 . . 119.8 ?
    C1 C2 H2 . . 119.8 ?
    C2 C3 C4 . . 118.2(8) ?
    C2 C3 H3 . . 120.9 ?
    C4 C3 H3 . . 120.9 ?
    C3 C4 C5 . . 121.4(8) ?
    C3 C4 H4 . . 119.3 ?
    C5 C4 H4 . . 119.3 ?
    N1 C5 C4 . . 119.5(8) ?
    N1 C5 C6 . . 116.7(7) ?
    C4 C5 C6 . . 123.8(8) ?
    O2 C6 O1 . . 123.7(8) ?
    O2 C6 C5 . . 121.7(8) ?
    O1 C6 C5 . . 114.7(7) ?
    S1 C7 H7A . . 109.5 ?
    S1 C7 H7B . . 109.5 ?
    H7A C7 H7B . . 109.5 ?
    S1 C7 H7C . . 109.5 ?
    H7A C7 H7C . . 109.5 ?
    H7B C7 H7C . . 109.5 ?
loop_
    _geom_torsion_atom_site_label_1
    _geom_torsion_atom_site_label_2
    _geom_torsion_atom_site_label_3
    _geom_torsion_atom_site_label_4
    _geom_torsion_site_symmetry_1
    _geom_torsion_site_symmetry_2
    _geom_torsion_site_symmetry_3
    _geom_torsion_site_symmetry_4
    _geom_torsion
    _geom_torsion_publ_flag
    N1 Pt1 S1 O3 . . . . 0.0 ?
    Cl1 Pt1 S1 O3 . . . . 180.0 ?
    N1 Pt1 S1 C7 . . . 7_565 124.3(3) ?
    Cl1 Pt1 S1 C7 . . . 7_565 -55.7(3) ?
    N1 Pt1 S1 C7 . . . . -124.3(3) ?
    Cl1 Pt1 S1 C7 . . . . 55.7(3) ?
    N1 Pt1 O1 C6 . . . . 0.000(2) ?
    Cl1 Pt1 O1 C6 . . . . 180.000(2) ?
    O1 Pt1 N1 C5 . . . . 0.0000(10)
                                  ?
    S1 Pt1 N1 C5 . . . . 180.0000(10)
                                    ?
    Cl1 Pt1 N1 C5 . . . . 0.000(4) ?
    O1 Pt1 N1 C1 . . . . 180.0000(10)
                                    ?
    S1 Pt1 N1 C1 . . . . 0.0000(10)
                                  ?
    Cl1 Pt1 N1 C1 . . . . 180.000(3) ?
    C5 N1 C1 C2 . . . . 0.000(2) ?
    Pt1 N1 C1 C2 . . . . 180.0000(10)
                                    ?
    N1 C1 C2 C3 . . . . 0.000(2) ?
    C1 C2 C3 C4 . . . . 0.000(2) ?
    C2 C3 C4 C5 . . . . 0.000(2) ?
    C1 N1 C5 C4 . . . . 0.000(2) ?
    Pt1 N1 C5 C4 . . . . 180.000(2) ?
    C1 N1 C5 C6 . . . . 180.000(2) ?
    Pt1 N1 C5 C6 . . . . 0.000(2) ?
    C3 C4 C5 N1 . . . . 0.000(2) ?
    C3 C4 C5 C6 . . . . 180.000(2) ?
    Pt1 O1 C6 O2 . . . . 180.000(2) ?
    Pt1 O1 C6 C5 . . . . 0.000(2) ?
    N1 C5 C6 O2 . . . . 180.000(2) ?
    C4 C5 C6 O2 . . . . 0.000(2) ?
    N1 C5 C6 O1 . . . . 0.000(2) ?
    C4 C5 C6 O1 . . . . 180.000(2) ?
loop_
    _geom_hbond_atom_site_label_D
    _geom_hbond_atom_site_label_H
    _geom_hbond_atom_site_label_A
    _geom_hbond_site_symmetry_A
    _geom_hbond_distance_DH
    _geom_hbond_distance_HA
    _geom_hbond_distance_DA
    _geom_hbond_angle_DHA
    C1 H1 O3 . 0.95 2.16 2.995(11) 145.3
    C2 H2 O1 1_554 0.95 2.35 3.255(11) 158.0
    C7 H7A O2 3_547 0.98 2.42 3.323(8) 152.2
    C7 H7B Cl1 . 0.98 2.77 3.355(7) 119.2
