# Supplementary material for: trans-Chlorido(dimethyl sulfoxide-κS)(pyridine-2-carboxyl­ato-κ2 N,O)platinum(II)
Source: Acta Crystallogr Sect E Struct Rep Online. 2010 Feb 13;66(Pt 3):m295. doi: 10.1107/S1600536810005520 (PMC2983664; doi:10.1107/S1600536810005520)
Supplement: Supplementary file 2 [file e-66-0m295-Isup2.hkl]

# 
# h,k,l, Fc-squared, Fo-squared, sigma(Fo-squared) and status flag 
# 
data_I
_shelx_title ' [PtCl(pic)(DMSO)]' 
_shelx_refln_list_code          4 
_shelx_F_calc_maximum      535.73 
_exptl_crystal_F_000       800.00 
_reflns_d_resolution_high  0.8105 
 
loop_ 
 _symmetry_equiv_pos_as_xyz 
 'x, y, z' 
 '-x+1/2, -y, z+1/2' 
 '-x, y+1/2, -z' 
 'x+1/2, -y+1/2, -z+1/2' 
 '-x, -y, -z' 
 'x-1/2, y, -z-1/2' 
 'x, -y-1/2, z' 
 '-x-1/2, y-1/2, z-1/2' 
 
_cell_length_a    19.5900 
_cell_length_b     6.9450 
_cell_length_c     8.1266 
_cell_angle_alpha  90.000 
_cell_angle_beta   90.000 
_cell_angle_gamma  90.000 
 
_shelx_F_squared_multiplier     1.000 
 
loop_ 
 _refln_index_h 
 _refln_index_k 
 _refln_index_l 
 _refln_F_squared_calc 
 _refln_F_squared_meas 
 _refln_F_squared_sigma 
 _refln_observed_status 
   4   0   0    16204.80    15664.69    559.42 o 
   6   0   0    50971.36    50343.39   1076.67 o 
   8   0   0     3400.66     3125.12    176.49 o 
  10   0   0    30231.98    30092.03    783.10 o 
  12   0   0    30345.25    30583.44    876.27 o 
  14   0   0      948.80      978.89    142.48 o 
  16   0   0     7966.35     7870.81    590.88 o 
  18   0   0    25119.58    25588.72   1220.95 o 
  20   0   0      526.14      578.01    243.10 o 
  22   0   0    16062.90    17740.79   1050.20 o 
  24   0   0     3412.88     3794.69    521.10 o 
   2   1   0    91970.78    96458.70   1056.97 o 
   4   1   0     6819.51     6932.41    117.17 o 
   6   1   0       86.48      140.80     34.44 o 
   8   1   0    32870.77    33110.15    484.89 o 
  10   1   0    21130.64    20541.49    352.80 o 
  12   1   0     5695.03     6051.03    168.32 o 
  14   1   0    22202.27    21968.15    809.39 o 
  16   1   0    14320.69    15139.53    590.70 o 
  18   1   0     4026.84     4497.46    330.15 o 
  20   1   0    29892.24    31739.22   1223.38 o 
  22   1   0      571.07      681.24    195.34 o 
  24   1   0     3242.30     3412.08    354.51 o 
   0   2   0   287005.22   275677.00  10717.98 o 
   2   2   0    46397.02    50681.33    861.53 o 
   4   2   0    35781.39    38281.95    467.70 o 
   6   2   0    23978.80    24527.89    336.64 o 
   8   2   0     7943.28     7804.01    176.17 o 
  10   2   0    31881.98    32838.59    504.58 o 
  12   2   0    22458.20    21795.60    489.00 o 
  14   2   0     1200.60     1065.07    166.71 o 
  16   2   0     7845.71     7611.28    407.49 o 
  18   2   0    21833.59    21561.99    811.25 o 
  20   2   0      482.56      609.91    220.94 o 
  22   2   0    13626.66    13622.63    937.81 o 
   2   3   0    57402.14    59464.58    908.32 o 
   4   3   0     8450.76     8261.84    197.95 o 
   6   3   0      302.02      287.67     47.56 o 
   8   3   0    23321.62    23204.52    432.92 o 
  10   3   0    17922.45    17586.60    472.01 o 
  12   3   0     5820.60     5655.88    215.06 o 
  14   3   0    14532.64    14372.86    537.00 o 
  16   3   0    13140.82    13521.08    558.54 o 
  18   3   0     4213.75     3809.52    308.56 o 
  20   3   0    20353.06    21231.43    813.32 o 
  22   3   0      873.59      245.64    284.86 o 
   0   4   0   138031.11   141497.44   4540.16 o 
   2   4   0    12324.00    12697.79    256.59 o 
   4   4   0    13777.52    13559.07    296.06 o 
   6   4   0    22047.99    21918.52    428.04 o 
   8   4   0     3512.32     3611.09    146.95 o 
  10   4   0    16672.11    16647.97    500.24 o 
  12   4   0    16457.42    16429.39    549.45 o 
  14   4   0      549.38      655.07    139.14 o 
  16   4   0     5752.15     5537.82    348.42 o 
  18   4   0    15001.83    14815.46    630.70 o 
  20   4   0      236.08      177.08    116.61 o 
   2   5   0    30451.24    30789.18    520.38 o 
   4   5   0     5772.18     5724.68    177.20 o 
   6   5   0      141.24      143.02     47.88 o 
   8   5   0    16589.41    16894.89    457.13 o 
  10   5   0     8218.13     8003.17    257.81 o 
  12   5   0     2208.32     2590.83    214.99 o 
  14   5   0    12008.88    12495.63    544.55 o 
  16   5   0     5657.62     5534.08    566.86 o 
  18   5   0     1419.90     1613.06    360.36 o 
   0   6   0    55130.97    54938.20   1321.28 o 
   2   6   0     4934.24     4782.80    177.00 o 
   4   6   0     6605.60     6975.29    240.93 o 
   6   6   0    12322.84    12369.37    337.96 o 
   8   6   0     2036.20     2200.27    145.84 o 
  10   6   0     8033.45     8749.33    294.19 o 
  12   6   0     9306.26     9848.48   1056.35 o 
  14   6   0      182.39      199.69    131.28 o 
  16   6   0     3407.05     3458.07    429.86 o 
   2   7   0    13328.86    14439.81    357.55 o 
   4   7   0     3552.17     3557.76    172.73 o 
   6   7   0      254.00      378.66     85.70 o 
   8   7   0     7299.46     7600.12    285.65 o 
  10   7   0     5167.34     5521.14    260.61 o 
  12   7   0     1908.24     1915.94    328.33 o 
   0   8   0    18981.43    19668.17    609.91 o 
   2   8   0     2829.04     2638.30    168.49 o 
   4   8   0     3563.60     3606.69    213.38 o 
   6   8   0     4926.62     5291.67    368.31 o 
   8   8   0     1435.80     1599.40    287.72 o 
   1   0   1    82069.52    92459.07   1648.13 o 
   2   0   1     9673.90     9772.66    145.80 o 
   3   0   1     3352.75     3650.24    117.89 o 
   4   0   1     7732.66     7493.20    132.99 o 
   5   0   1    32095.70    33600.97    581.29 o 
   6   0   1     9486.10     9130.04    167.94 o 
   7   0   1    49377.59    48868.02    919.26 o 
   8   0   1     3723.01     3476.16    130.76 o 
   9   0   1     4063.38     3654.58    141.10 o 
  10   0   1     1599.43     1634.48     99.97 o 
  11   0   1    40224.09    39404.62    686.89 o 
  12   0   1     1866.22     2006.29    117.09 o 
  13   0   1     6144.18     6076.93    210.91 o 
  14   0   1     5783.67     5485.95    205.37 o 
  15   0   1     5684.99     6012.35    223.14 o 
  16   0   1     2575.27     2553.36    205.50 o 
  17   0   1    13973.16    14916.16    480.94 o 
  18   0   1     1081.35     1277.75    163.35 o 
  19   0   1     6184.37     6188.19    311.81 o 
  20   0   1     2851.34     3053.72    228.18 o 
  21   0   1     6202.42     6773.29    429.93 o 
  22   0   1      310.50      302.15    154.87 o 
  23   0   1     6393.86     5866.79    601.47 o 
  24   0   1     1031.93     1815.55    410.99 o 
   0   1   1     2619.72     2688.45     71.59 o 
   1   1   1    29832.55    33170.34    347.45 o 
   2   1   1      814.29      894.61     26.61 o 
   3   1   1    38952.75    42673.07    580.58 o 
   4   1   1    11761.85    12064.68    180.31 o 
   5   1   1    10137.38    11283.84    195.31 o 
   6   1   1     2997.57     2921.12     70.48 o 
   7   1   1    15594.51    16129.02    217.63 o 
   8   1   1     5478.06     5491.93    112.84 o 
   9   1   1    65016.51    66387.60    710.62 o 
  10   1   1      196.25      214.36     36.78 o 
  11   1   1     1265.12     1226.59     68.90 o 
  12   1   1     3259.37     3107.35    109.47 o 
  13   1   1    26826.00    26279.08    399.34 o 
  14   1   1     2526.80     2587.76    108.12 o 
  15   1   1    19303.11    19425.88    339.59 o 
  16   1   1      960.19      925.44     94.79 o 
  17   1   1     1343.49     1418.08    118.68 o 
  18   1   1      638.11      692.60     90.44 o 
  19   1   1    12433.50    13110.21    330.12 o 
  20   1   1       57.05       93.85     70.83 o 
  21   1   1     8869.14     9104.30    353.32 o 
  22   1   1     1302.75     1296.49    162.18 o 
  23   1   1      176.59       47.10     69.15 o 
   1   2   1    59787.13    62996.13    594.56 o 
   2   2   1     6831.22     6465.30     82.35 o 
   3   2   1     1067.30     1245.35     43.87 o 
   4   2   1     6200.29     5986.10     94.04 o 
   5   2   1    34244.48    35980.53    393.06 o 
   6   2   1     6795.80     6673.19    109.36 o 
   7   2   1    30900.94    31461.63    343.95 o 
   8   2   1     2800.43     2750.25     79.45 o 
   9   2   1     1141.85      980.04     46.99 o 
  10   2   1     1506.57     1488.54     56.65 o 
  11   2   1    43519.64    43454.12    536.46 o 
  12   2   1     1196.95     1172.04     73.23 o 
  13   2   1     2860.84     2738.14    107.63 o 
  14   2   1     4619.57     4695.57    145.75 o 
  15   2   1     2609.64     2620.01    130.30 o 
  16   2   1     2305.41     2393.04    132.23 o 
  17   2   1    16556.05    16888.43    368.83 o 
  18   2   1     1016.45      965.17    107.27 o 
  19   2   1     3493.78     3508.45    190.28 o 
  20   2   1     2407.93     2254.30    194.72 o 
  21   2   1     3793.31     3900.26    262.51 o 
  22   2   1      302.38      181.19     90.98 o 
  23   2   1     7503.51     7603.76    406.38 o 
   0   3   1     2356.97     2065.24     87.07 o 
   1   3   1    11547.73    11377.19    153.96 o 
   2   3   1      999.04      910.04     33.68 o 
   3   3   1    38917.46    40285.02    368.81 o 
   4   3   1     6952.90     6548.75    102.23 o 
   5   3   1     3395.33     3376.86    122.26 o 
   6   3   1     2178.43     2148.24     64.34 o 
   7   3   1     7590.00     7557.29    131.23 o 
   8   3   1     2208.45     2227.20     70.88 o 
   9   3   1    52087.64    53447.26    562.67 o 
  10   3   1      253.54      268.26     35.41 o 
  11   3   1      342.13      409.81     42.16 o 
  12   3   1     2235.65     2206.40     89.63 o 
  13   3   1    17719.77    17870.32    309.39 o 
  14   3   1     1804.58     1825.04     98.41 o 
  15   3   1    15957.41    15757.48    335.07 o 
  16   3   1      825.02      817.07     94.16 o 
  17   3   1      849.36      919.32    112.20 o 
  18   3   1      519.39      624.22    116.47 o 
  19   3   1     9553.27     9289.59    353.33 o 
  20   3   1       40.70      -21.74     75.26 o 
  21   3   1     7067.99     7367.37    549.59 o 
  22   3   1     1022.87      880.05    190.76 o 
   1   4   1    33713.78    34171.46    411.28 o 
   2   4   1     3863.54     3683.04     79.17 o 
   3   4   1      809.98      941.58     45.01 o 
   4   4   1     3251.72     3072.02     76.11 o 
   5   4   1    18799.46    18947.82    252.15 o 
   6   4   1     2720.88     2629.34     74.26 o 
   7   4   1    21706.22    22037.14    281.52 o 
   8   4   1     1922.83     2038.27     73.22 o 
   9   4   1     1322.60     1352.59     62.75 o 
  10   4   1      851.67      871.26     60.04 o 
  11   4   1    24781.16    25391.20    334.29 o 
  12   4   1      542.69      568.73     59.51 o 
  13   4   1     3147.05     3202.66    114.45 o 
  14   4   1     2955.08     2994.35    146.98 o 
  15   4   1     2688.03     2669.12    167.86 o 
  16   4   1     1402.58     1245.21    140.36 o 
  17   4   1     9961.90    10887.35    364.87 o 
  18   4   1      682.83      679.31    119.83 o 
  19   4   1     3341.96     3587.71    228.09 o 
  20   4   1     1665.19     1491.33    269.48 o 
  21   4   1     3498.03     4149.99    582.02 o 
   0   5   1     1836.06     1711.60    105.73 o 
   1   5   1    11531.07    11149.92    199.79 o 
   2   5   1      392.23      320.23     37.86 o 
   3   5   1    15187.75    14883.27    231.84 o 
   4   5   1     2787.49     2790.53     87.97 o 
   5   5   1     4203.22     4146.38    112.65 o 
   6   5   1     1630.51     1616.31     77.13 o 
   7   5   1     7522.09     7629.02    178.11 o 
   8   5   1      744.52      760.19     68.80 o 
   9   5   1    23790.24    24424.53    381.23 o 
  10   5   1      154.40      112.54     40.01 o 
  11   5   1      629.97      662.49     75.39 o 
  12   5   1     1390.45     1381.86    101.61 o 
  13   5   1    12327.07    12333.41    349.54 o 
  14   5   1      876.62      829.46    113.68 o 
  15   5   1     8689.86     8862.46    326.43 o 
  16   5   1      510.97      416.60     99.25 o 
  17   5   1      674.40      621.62    112.34 o 
  18   5   1      368.18      282.52    153.70 o 
  19   5   1     6232.62     6840.34    658.09 o 
   1   6   1    16321.88    16104.55    280.34 o 
   2   6   1     1942.74     2059.54     87.95 o 
   3   6   1      378.87      338.82     45.54 o 
   4   6   1     1568.08     1573.74     78.53 o 
   5   6   1     9618.33     9602.87    196.30 o 
   6   6   1      996.04     1117.20     79.97 o 
   7   6   1    11105.04    11364.00    243.40 o 
   8   6   1     1076.21     1165.73     90.82 o 
   9   6   1      582.49      705.13     75.54 o 
  10   6   1      435.07      532.51     69.65 o 
  11   6   1    13269.15    14156.78    335.51 o 
  12   6   1      170.70      249.37     61.97 o 
  13   6   1     1800.64     2025.42    142.32 o 
  14   6   1     1519.30     1646.53    150.49 o 
  15   6   1     1466.99     1661.30    189.87 o 
  16   6   1      661.85      338.14    156.22 o 
  17   6   1     5922.82     5499.56    568.00 o 
   0   7   1      776.97     1008.96    124.98 o 
   1   7   1     3517.63     3753.86    122.82 o 
   2   7   1      179.49      222.98     49.14 o 
   3   7   1     9944.42     9982.19    205.06 o 
   4   7   1     1201.02     1179.69     82.38 o 
   5   7   1      924.95      921.38     87.10 o 
   6   7   1      825.23      917.16     85.20 o 
   7   7   1     2576.73     2722.44    129.42 o 
   8   7   1      162.62      133.02     53.29 o 
   9   7   1    13214.80    14001.02    304.00 o 
  10   7   1      120.70      145.82     60.42 o 
  11   7   1      113.76      120.55     60.09 o 
  12   7   1      680.25      512.39    148.02 o 
  13   7   1     5444.28     6221.81    274.29 o 
   1   8   1     7138.06     7245.97    182.64 o 
   2   8   1      829.19      760.42     76.75 o 
   3   8   1      115.61       62.81     46.60 o 
   4   8   1      701.17      608.77     74.60 o 
   5   8   1     4592.14     4994.16    215.69 o 
   6   8   1      331.62      130.21     93.59 o 
   7   8   1     4565.96     4698.17    215.15 o 
   8   8   1      516.85      311.41     80.92 o 
   1   0   2       95.10      130.67     15.48 o 
   2   0   2     2993.95     3145.66     78.61 o 
   3   0   2    14224.34    14534.57    254.96 o 
   4   0   2     3224.54     3587.68    151.34 o 
   5   0   2     9192.86     8632.50    162.09 o 
   6   0   2    55879.11    57132.45    751.91 o 
   7   0   2    11883.50    11400.08    210.21 o 
   8   0   2     5830.13     5931.16    164.16 o 
   9   0   2    14637.53    14251.88    321.77 o 
  10   0   2    17489.03    16627.85    514.40 o 
  11   0   2     2454.75     2304.96    125.47 o 
  12   0   2    26147.50    25332.51    513.93 o 
  13   0   2     8131.51     7709.27    257.10 o 
  14   0   2       79.45      123.73     48.07 o 
  15   0   2     7331.04     6962.73    289.92 o 
  16   0   2     6522.05     6197.57    240.73 o 
  17   0   2     1414.09     1377.63    138.77 o 
  18   0   2     6880.96     6909.55    322.39 o 
  19   0   2     4920.04     4283.62    260.05 o 
  20   0   2       35.21      154.52     83.34 o 
  21   0   2     3606.88     3565.18    314.44 o 
  22   0   2     4749.69     4834.69    373.18 o 
  23   0   2       65.97      -12.28     74.89 o 
   1   1   2    23161.57    24081.88    280.65 o 
   2   1   2    22919.71    25665.95    318.63 o 
   3   1   2     2717.94     2789.31     61.74 o 
   4   1   2    24137.12    26529.09    295.38 o 
   5   1   2    28999.98    28468.49    321.99 o 
   7   1   2    11834.45    10852.54    167.18 o 
   8   1   2    46050.63    47364.30    526.15 o 
   9   1   2     3906.09     3785.29     97.04 o 
  10   1   2    21514.89    21708.65    298.51 o 
  11   1   2    15910.84    15322.69    240.66 o 
  12   1   2     6979.32     6740.30    149.41 o 
  13   1   2     8607.99     8406.66    198.24 o 
  14   1   2    22491.90    22134.24    369.22 o 
  15   1   2     1325.97     1323.00     95.01 o 
  16   1   2     3079.18     3427.61    128.18 o 
  17   1   2     2489.36     2467.39    124.06 o 
  18   1   2     1625.90     1814.15    113.29 o 
  19   1   2       56.42      144.78     58.74 o 
  20   1   2    10061.99    10076.88    293.15 o 
  21   1   2      322.27      330.45     81.52 o 
  22   1   2     1339.04      895.09    208.94 o 
  23   1   2     3902.76     4178.74    366.78 o 
   0   2   2    18941.26    18895.40    359.86 o 
   1   2   2       96.99       97.98     15.48 o 
   2   2   2    12474.86    13039.02    169.02 o 
   3   2   2    13947.00    13100.52    173.73 o 
   4   2   2    11428.22    11800.59    161.02 o 
   5   2   2     5902.05     5689.28    105.58 o 
   6   2   2    30673.32    30999.36    358.47 o 
   7   2   2     8596.57     8164.97    142.06 o 
   8   2   2     9131.38     9135.37    158.79 o 
   9   2   2    13720.55    12532.95    201.60 o 
  10   2   2    19203.18    18646.84    344.94 o 
  11   2   2     1513.59     1511.36     82.37 o 
  12   2   2    19500.03    19545.74    295.86 o 
  13   2   2     6339.98     5745.11    144.93 o 
  14   2   2        9.48       85.26     38.69 o 
  15   2   2     6927.19     6732.40    198.92 o 
  16   2   2     6151.47     6279.10    207.01 o 
  17   2   2     1333.42     1413.08    117.39 o 
  18   2   2     6121.56     5930.13    213.75 o 
  19   2   2     4187.75     3930.29    180.21 o 
  20   2   2       15.55       30.26     56.78 o 
  21   2   2     3275.79     3598.13    183.20 o 
  22   2   2     3990.31     4007.76    241.74 o 
  23   2   2       52.36      -96.10     96.10 o 
   1   3   2    13320.66    12781.16    187.01 o 
   2   3   2    17544.59    17676.27    217.95 o 
   3   3   2     1327.45     1389.70     47.54 o 
   4   3   2    17021.72    17448.30    218.00 o 
   5   3   2    20236.38    19047.46    247.76 o 
   7   3   2     7648.08     6997.36    155.66 o 
   8   3   2    29986.37    30324.45    377.37 o 
   9   3   2     2139.84     2029.12     83.06 o 
  10   3   2    17496.55    17533.08    266.78 o 
  11   3   2    11807.88    10972.89    203.46 o 
  12   3   2     6586.68     6525.49    155.79 o 
  13   3   2     6208.80     5695.36    149.72 o 
  14   3   2    14285.06    14246.76    259.35 o 
  15   3   2      966.32      919.11     87.55 o 
  16   3   2     3547.82     3494.07    156.26 o 
  17   3   2     2247.85     2381.46    137.76 o 
  18   3   2     2032.51     2146.33    137.14 o 
  19   3   2       49.45       27.66     54.13 o 
  20   3   2     6777.06     6700.52    243.62 o 
  21   3   2      252.27      299.20     76.16 o 
  22   3   2     1541.28     1435.94    270.47 o 
   0   4   2    20041.36    19116.96    344.90 o 
   1   4   2      273.84      261.30     29.64 o 
   2   4   2     3655.83     3547.08     85.32 o 
   3   4   2     9137.10     8435.00    132.48 o 
   4   4   2     4484.92     4394.38     96.45 o 
   5   4   2     3510.02     3312.61     85.25 o 
   6   4   2    22620.94    22435.69    299.47 o 
   7   4   2     5959.51     5578.97    126.17 o 
   8   4   2     4248.53     4379.93    114.49 o 
   9   4   2     8022.92     7656.83    161.53 o 
  10   4   2    11014.00    10976.29    205.28 o 
  11   4   2      957.49      866.50     66.20 o 
  12   4   2    13692.33    13876.93    250.26 o 
  13   4   2     4399.39     4413.74    143.92 o 
  14   4   2       11.80       91.85     40.08 o 
  15   4   2     4668.38     4570.31    159.99 o 
  16   4   2     4154.82     4492.23    190.94 o 
  17   4   2      804.84      832.05    100.48 o 
  18   4   2     4474.72     4708.74    197.36 o 
  19   4   2     2974.72     2855.24    227.85 o 
  20   4   2       14.20       30.66     76.50 o 
   1   5   2     6257.26     5727.41    140.87 o 
   2   5   2    11214.53    10970.00    189.32 o 
   3   5   2      374.55      334.43     40.72 o 
   4   5   2     8397.35     8438.14    173.74 o 
   5   5   2    10327.97     9570.63    182.91 o 
   6   5   2       61.46      146.19     34.16 o 
   7   5   2     4744.73     4604.12    126.89 o 
   8   5   2    18730.51    18763.07    294.12 o 
   9   5   2     1183.83     1321.45     84.37 o 
  10   5   2     8126.32     8573.17    202.80 o 
  11   5   2     6213.76     6120.97    174.13 o 
  12   5   2     2580.65     3016.49    127.02 o 
  13   5   2     4013.91     4099.96    150.92 o 
  14   5   2    10750.51    11044.66    406.25 o 
  15   5   2      667.34      744.20     94.11 o 
  16   5   2     1353.57     1419.12    140.87 o 
  17   5   2     1529.25     1720.94    177.42 o 
  18   5   2      644.51      681.53    133.79 o 
  19   5   2       57.64       16.36     86.73 o 
   0   6   2    11525.37    10862.39    619.34 o 
   1   6   2      269.89      285.23     43.72 o 
   2   6   2     1695.21     1772.49     85.37 o 
   3   6   2     5047.23     4736.73    130.52 o 
   4   6   2     2382.17     2603.04    105.34 o 
   5   6   2     1699.17     1664.13     88.63 o 
   6   6   2    11278.78    11327.51    242.05 o 
   7   6   2     3286.07     3150.25    126.24 o 
   8   6   2     2183.60     2306.61    110.61 o 
   9   6   2     3935.63     4141.49    157.41 o 
  10   6   2     5726.43     5834.39    191.39 o 
  11   6   2      465.28      449.19     71.88 o 
  12   6   2     7479.79     7750.00    230.74 o 
  13   6   2     2410.28     2385.78    150.38 o 
  14   6   2        7.71       78.06     63.91 o 
  15   6   2     2616.33     2682.43    169.06 o 
  16   6   2     2219.46     2489.00    171.60 o 
   1   7   2     2568.16     2492.52    110.56 o 
   2   7   2     5527.81     5650.23    162.46 o 
   3   7   2      118.19      117.12     43.07 o 
   4   7   2     4224.81     4477.36    155.74 o 
   5   7   2     5045.29     4786.80    171.82 o 
   6   7   2      103.11      145.29     53.54 o 
   7   7   2     2199.08     2267.99    126.66 o 
   8   7   2     7721.44     7817.39    231.12 o 
   9   7   2      450.44      422.48    101.51 o 
  10   7   2     4921.06     4931.05    210.54 o 
  11   7   2     3057.79     3124.98    192.47 o 
  12   7   2     1886.13     2276.06    174.04 o 
  13   7   2     2001.25     2037.77    172.49 o 
   0   8   2     4572.20     4589.61    211.59 o 
   1   8   2      151.04       51.55     47.08 o 
   2   8   2     1146.79     1102.53    115.79 o 
   3   8   2     2512.43     2751.61    151.33 o 
   4   8   2     1612.02     1747.77    139.04 o 
   5   8   2      638.02      497.97    140.93 o 
   6   8   2     4142.19     4495.30    222.31 o 
   7   8   2     1424.72     1610.71    158.69 o 
   1   0   3    13774.90    15369.79    260.51 o 
   2   0   3    14855.48    16382.15    280.66 o 
   3   0   3     7779.19     9201.65    416.63 o 
   4   0   3    34036.98    34894.16    485.02 o 
   5   0   3    21782.45    22383.08    343.87 o 
   6   0   3       29.09       98.16     24.09 o 
   7   0   3    15074.75    15112.90    267.08 o 
   8   0   3    28747.54    25904.21    531.60 o 
  10   0   3    11852.51    11350.79    231.34 o 
  11   0   3     4677.65     4393.53    175.86 o 
  12   0   3     1355.24     1415.68    108.99 o 
  13   0   3     5721.31     6209.51    227.35 o 
  14   0   3    21764.82    21724.41    628.08 o 
  15   0   3      762.34      862.46    143.29 o 
  16   0   3     3320.58     3221.06    182.03 o 
  17   0   3     8009.37     8375.17    300.44 o 
  18   0   3     3413.71     3494.47    198.71 o 
  19   0   3     3746.69     3386.19    237.48 o 
  20   0   3     5842.40     6251.97    617.64 o 
  21   0   3     3462.17     3960.73    265.74 o 
  22   0   3     2601.96     2682.43    420.42 o 
  23   0   3     2539.78     3355.11    474.77 o 
   0   1   3    27329.18    29744.47   1456.19 o 
   2   1   3     8744.87     8343.92    150.18 o 
   3   1   3    28736.59    31104.53    404.77 o 
   4   1   3    14749.41    15186.20    197.18 o 
   6   1   3    51722.60    50781.70    511.40 o 
   7   1   3     8854.32     9451.98    143.83 o 
   8   1   3     1768.54     1739.46     55.76 o 
   9   1   3     8735.29     8579.73    163.59 o 
  10   1   3    13840.75    13178.83    213.78 o 
  11   1   3      527.46      661.85     51.37 o 
  12   1   3    17181.79    16711.23    265.24 o 
  13   1   3     3775.68     3564.13    120.83 o 
  14   1   3       54.62       34.16     33.31 o 
  15   1   3     6129.02     6069.60    171.27 o 
  16   1   3    12021.81    11726.91    259.98 o 
  17   1   3      299.20      403.59     63.59 o 
  18   1   3     4135.16     4872.69    277.44 o 
  19   1   3     6464.83     6817.98    226.74 o 
  20   1   3       13.06       26.25     60.27 o 
  21   1   3     3564.29     3574.16    182.61 o 
  22   1   3     3620.51     3937.68    350.56 o 
   1   2   3    11082.07    10805.23    172.14 o 
   2   2   3    12759.08    12805.37    185.11 o 
   3   2   3     4325.18     4786.88     96.32 o 
   4   2   3    29241.40    28685.94    353.18 o 
   5   2   3    21311.50    22040.75    272.17 o 
   6   2   3       43.30       56.29     18.01 o 
   7   2   3     9016.83     9192.45    157.24 o 
   8   2   3    23338.35    22245.05    296.65 o 
   9   2   3      285.06      452.79     37.60 o 
  10   2   3    10634.62    10146.00    185.47 o 
  11   2   3     6801.41     6647.79    149.21 o 
  12   2   3     1344.28     1307.22     71.78 o 
  13   2   3     2978.42     3352.42    112.09 o 
  14   2   3    18422.62    17295.37    322.15 o 
  15   2   3      123.43      223.48     53.72 o 
  16   2   3     3143.71     3463.57    144.40 o 
  17   2   3     9498.19     9161.01    263.98 o 
  18   2   3     3259.72     3221.14    161.98 o 
  19   2   3     1969.00     2203.85    147.82 o 
  20   2   3     4997.83     5040.29    209.91 o 
  21   2   3     1949.10     2150.72    174.25 o 
  22   2   3     2492.80     2775.12    190.66 o 
   0   3   3    17734.85    16530.49    356.51 o 
   1   3   3     8308.10     8049.79    141.55 o 
   2   3   3     7294.13     6617.34    118.70 o 
   3   3   3    23323.04    24088.44    300.95 o 
   4   3   3    10857.44    10475.26    162.08 o 
   6   3   3    34662.67    33565.93    396.73 o 
   7   3   3     4402.72     4464.99    107.05 o 
   8   3   3     1393.79     1388.60     62.75 o 
   9   3   3     8746.17     8474.43    165.88 o 
  10   3   3    10375.29     9628.86    196.75 o 
  11   3   3      165.10      219.96     38.58 o 
  12   3   3    13055.17    12560.35    231.30 o 
  13   3   3     2377.41     2331.39     99.47 o 
  14   3   3      101.03      110.57     38.86 o 
  15   3   3     5361.62     5342.73    175.02 o 
  16   3   3     9729.90     9575.28    242.15 o 
  17   3   3      156.45      246.34     66.54 o 
  18   3   3     3221.86     3092.64    162.68 o 
  19   3   3     4960.00     4953.50    207.90 o 
  20   3   3        6.43      -38.32     58.43 o 
  21   3   3     2828.94     2918.21    194.03 o 
   1   4   3     7721.25     7250.39    133.55 o 
   2   4   3     8867.60     8268.68    142.11 o 
   3   4   3     2372.58     2389.95    103.14 o 
   4   4   3    18271.88    17371.76    250.59 o 
   5   4   3    11213.69    11007.75    181.84 o 
   6   4   3      116.51       92.07     25.52 o 
   7   4   3     6489.01     6445.64    139.12 o 
   8   4   3    15392.59    14355.92    233.13 o 
   9   4   3       13.81      111.54     28.78 o 
  10   4   3     6419.30     5996.37    147.61 o 
  11   4   3     3967.50     3899.12    121.98 o 
  12   4   3      775.89      817.90     71.19 o 
  13   4   3     2903.81     3023.28    117.15 o 
  14   4   3    12958.94    12653.60    253.95 o 
  15   4   3      280.55      383.50     60.39 o 
  16   4   3     2082.80     2139.41    134.88 o 
  17   4   3     5233.29     5279.35    206.09 o 
  18   4   3     2261.23     2282.10    150.70 o 
  19   4   3     1823.56     1881.35    193.86 o 
  20   4   3     3755.86     3771.05    246.39 o 
   0   5   3    10222.69     9700.61    392.66 o 
   1   5   3     6622.73     6257.79    161.23 o 
   2   5   3     3880.19     3505.04    105.35 o 
   3   5   3     8569.59     8402.12    181.97 o 
   4   5   3     5353.80     5187.50    129.13 o 
   5   5   3      531.79      686.94     61.80 o 
   6   5   3    20302.56    19352.75    312.86 o 
   7   5   3     3961.42     4273.79    130.92 o 
   8   5   3      559.34      643.45     64.71 o 
   9   5   3     3975.31     3865.26    132.46 o 
  10   5   3     5402.63     5345.90    168.82 o 
  11   5   3      394.83      445.78     62.63 o 
  12   5   3     8720.97     8843.73    220.34 o 
  13   5   3     2109.66     2420.02    121.97 o 
  14   5   3       76.45       81.19     51.60 o 
  15   5   3     2867.14     2826.97    173.46 o 
  16   5   3     5952.34     6280.34    278.39 o 
  17   5   3      132.03      166.81     71.95 o 
  18   5   3     2227.45     2566.60    210.57 o 
   1   6   3     4211.81     4243.66    126.86 o 
   2   6   3     4893.76     4624.64    133.43 o 
   3   6   3      959.94     1032.83     79.68 o 
   4   6   3     9723.44     9206.11    221.51 o 
   5   6   3     5566.64     5635.45    171.64 o 
   6   6   3      151.94      215.00     49.36 o 
   7   6   3     3224.53     3200.09    139.07 o 
   8   6   3     8115.91     7969.34    217.30 o 
   9   6   3       24.67       40.96     42.76 o 
  10   6   3     3231.20     3239.27    143.72 o 
  11   6   3     2588.11     2662.74    135.61 o 
  12   6   3      381.84      417.05     76.51 o 
  13   6   3     1603.84     1545.91    140.94 o 
  14   6   3     7376.39     7808.13    298.58 o 
  15   6   3      149.93       84.75     59.59 o 
   0   7   3     4543.11     4452.25    188.87 o 
   1   7   3     1758.62     1802.85     97.95 o 
   2   7   3     2056.74     2068.16    103.82 o 
   3   7   3     5322.07     5464.75    170.90 o 
   4   7   3     2730.77     2628.66    120.68 o 
   5   7   3       72.98      155.33     50.02 o 
   6   7   3     9412.74     9271.42    247.15 o 
   7   7   3     1202.49     1358.43    118.41 o 
   8   7   3      285.03      265.76     82.16 o 
   9   7   3     2907.59     3117.49    167.90 o 
  10   7   3     2699.89     2696.11    161.52 o 
  11   7   3       84.07       60.71     66.74 o 
   1   8   3     1845.88     1609.85    288.38 o 
   2   8   3     2347.80     2537.86    328.57 o 
   3   8   3      312.47       22.69     72.86 o 
   4   8   3     4443.33     4799.42    581.16 o 
   0   0   4     5212.30     5593.37    180.16 o 
   1   0   4     9456.97    10230.90    178.12 o 
   3   0   4    48331.20    51702.73    854.56 o 
   4   0   4     1838.71     2078.68     84.48 o 
   5   0   4     1954.95     1988.26     78.13 o 
   6   0   4     6321.92     6276.52    152.36 o 
   7   0   4    26000.81    24750.29    536.64 o 
   8   0   4      653.49      693.82     57.23 o 
   9   0   4    11804.39    11547.34    242.66 o 
  10   0   4     1285.64     1281.41     93.60 o 
  11   0   4     2167.08     1989.08    122.14 o 
  12   0   4     3667.62     3593.96    169.83 o 
  13   0   4    10478.54     9971.95    303.75 o 
  14   0   4      286.30      385.43     82.52 o 
  15   0   4    26957.03    25802.02    990.58 o 
  16   0   4     1666.44     1725.62    154.98 o 
  17   0   4       14.69       11.64     61.97 o 
  18   0   4     2531.79     2719.55    184.40 o 
  19   0   4    10602.18    10109.61    405.45 o 
  20   0   4       88.16      196.75     98.33 o 
  21   0   4     7344.41     7838.83    471.31 o 
  22   0   4     1296.90     1253.17    233.45 o 
   1   1   4    40241.88    45170.73    548.47 o 
   2   1   4     9629.68    10801.51    197.27 o 
   3   1   4      612.33      673.38     40.10 o 
   4   1   4     2446.00     2484.43     66.40 o 
   5   1   4    56965.68    56400.12    540.38 o 
   6   1   4      100.54      286.72     47.70 o 
   7   1   4    12025.69    11210.24    161.51 o 
   8   1   4     3567.21     3345.12     80.94 o 
   9   1   4     2576.51     2424.58     69.93 o 
  10   1   4     1159.60     1163.58     59.11 o 
  11   1   4    12676.19    12612.08    210.51 o 
  12   1   4       41.78      156.69     37.44 o 
  13   1   4    17365.64    16348.63    289.90 o 
  14   1   4     1009.94     1039.77    102.90 o 
  15   1   4     2146.72     2333.82    112.53 o 
  16   1   4      757.76      805.80     82.66 o 
  17   1   4    19878.24    18982.90    399.22 o 
  18   1   4      163.74      182.67     57.59 o 
  19   1   4     2815.89     2867.87    184.91 o 
  20   1   4     1198.32     1254.89    125.29 o 
  21   1   4     1963.56     1920.92    198.87 o 
   0   2   4     1296.94     1195.51    300.02 o 
   1   2   4     8209.69     7995.17    180.57 o 
   2   2   4       48.08      126.51     25.37 o 
   3   2   4    41597.10    41656.09    587.51 o 
   4   2   4     4282.72     4365.79     98.69 o 
   5   2   4     1708.62     1688.85     59.23 o 
   6   2   4     2804.60     2796.22     75.53 o 
   7   2   4    21070.67    20502.83    260.64 o 
   8   2   4     1401.76     1563.41     62.11 o 
   9   2   4    11419.53    11049.94    193.85 o 
  10   2   4     1976.69     2035.38     80.74 o 
  11   2   4     1532.23     1458.40     72.44 o 
  12   2   4     2443.23     2217.44     90.96 o 
  13   2   4     8591.99     8658.39    211.03 o 
  14   2   4      421.49      491.67     66.90 o 
  15   2   4    24488.02    22587.39    397.81 o 
  16   2   4     1647.33     1867.16    120.91 o 
  17   2   4        1.92      -24.95     43.06 o 
  18   2   4     2132.04     2133.44    138.31 o 
  19   2   4     9153.26     8901.26    258.25 o 
  20   2   4       92.40      124.96     66.04 o 
  21   2   4     6721.59     6990.97    279.49 o 
   1   3   4    28165.51    27479.26    359.38 o 
   2   3   4     6039.50     5838.68    120.62 o 
   3   3   4      237.60      259.49     28.22 o 
   4   3   4     2152.88     2318.01     75.81 o 
   5   3   4    41729.63    40291.52    462.19 o 
   6   3   4      153.15      288.13     34.70 o 
   7   3   4     8650.63     8304.07    156.96 o 
   8   3   4     2147.13     2107.32     79.80 o 
   9   3   4     1708.41     1714.25     76.33 o 
  10   3   4     1317.10     1368.45     71.15 o 
  11   3   4    10566.22    10341.44    204.40 o 
  12   3   4      136.18      257.00     44.74 o 
  13   3   4    12955.04    12498.65    242.25 o 
  14   3   4      499.69      492.43     67.13 o 
  15   3   4     1642.64     1691.74    113.39 o 
  16   3   4      982.01     1145.69    103.66 o 
  17   3   4    15763.21    15522.56    334.08 o 
  18   3   4      364.47      494.57     90.29 o 
  19   3   4     2097.58     2049.07    175.14 o 
  20   3   4      620.42      599.55    127.20 o 
   0   4   4     1977.50     1706.59     93.34 o 
   1   4   4     5231.60     4842.42    103.19 o 
   2   4   4       24.62       59.85     33.13 o 
   3   4   4    27256.94    25828.35    337.99 o 
   4   4   4     1608.33     1734.06     66.59 o 
   5   4   4     1435.08     1391.09     71.35 o 
   6   4   4     2857.00     2824.84     89.85 o 
   7   4   4    13952.92    13468.60    222.00 o 
   8   4   4      368.66      412.07     47.24 o 
   9   4   4     7849.06     7606.50    166.51 o 
  10   4   4      987.31     1129.02     72.15 o 
  11   4   4     1129.89     1159.92     76.37 o 
  12   4   4     2032.50     1936.50     96.98 o 
  13   4   4     6348.61     6173.03    183.11 o 
  14   4   4      228.94      293.76     55.10 o 
  15   4   4    16453.42    16112.36    381.89 o 
  16   4   4     1082.67     1167.81    109.79 o 
  17   4   4        1.17        2.89     57.86 o 
  18   4   4     1355.29     1589.34    172.44 o 
  19   4   4     6558.05     6533.62    347.08 o 
   1   5   4    16016.36    15298.11    249.81 o 
   2   5   4     3150.46     3027.04    107.23 o 
   3   5   4       95.36       84.90     32.13 o 
   4   5   4     1181.74     1397.63     73.55 o 
   5   5   4    22707.34    21816.52    337.53 o 
   6   5   4       19.54       75.24     33.37 o 
   7   5   4     5762.18     5342.03    164.44 o 
   8   5   4     1748.33     1927.00    106.69 o 
   9   5   4     1197.26      966.39     88.59 o 
  10   5   4      429.86      481.89     67.16 o 
  11   5   4     6556.86     6553.83    202.06 o 
  12   5   4        5.74      112.11     49.43 o 
  13   5   4     8237.39     7979.22    235.94 o 
  14   5   4      825.68     1065.37    107.31 o 
  15   5   4     1228.73     1388.94    138.91 o 
  16   5   4      210.77      129.08    128.65 o 
  17   5   4     9522.19     9147.61    402.47 o 
   0   6   4     1082.92     1154.38    139.85 o 
   1   6   4     2777.96     2651.07    145.20 o 
   2   6   4       12.26      119.31     55.61 o 
   3   6   4    14417.35    14029.58    351.80 o 
   4   6   4      843.92      873.76     99.80 o 
   5   6   4      985.32      931.30    114.91 o 
   6   6   4     1631.65     1605.60    143.41 o 
   7   6   4     7545.72     7241.36    271.28 o 
   8   6   4      120.41      121.93     67.78 o 
   9   6   4     4526.24     4546.21    234.42 o 
  10   6   4      543.33      708.21    109.63 o 
  11   6   4      638.88      654.03    106.94 o 
  12   6   4     1266.41     1380.14    182.50 o 
  13   6   4     3890.13     4053.39    264.35 o 
  14   6   4      106.16      133.96     65.71 o 
   1   7   4     7651.44     7195.15    239.77 o 
   2   7   4     1246.33     1186.01    121.44 o 
   3   7   4       14.37       10.33     50.24 o 
   4   7   4      816.01      832.91    108.12 o 
   5   7   4    11007.25    10552.48   1047.49 o 
   6   7   4       49.48       65.36     62.08 o 
   7   7   4     2962.19     2626.15    307.31 o 
   8   7   4      563.05      355.16    155.98 o 
   9   7   4      543.36      273.79    159.44 o 
   1   0   5      875.55      993.13     55.11 o 
   2   0   5    28092.82    30377.82    451.16 o 
   3   0   5     1992.43     2121.70     86.70 o 
   4   0   5    43145.24    44418.37    979.81 o 
   5   0   5       46.70      108.85     42.97 o 
   6   0   5     3563.60     3493.90    114.71 o 
   7   0   5     1086.00      956.73     70.03 o 
   8   0   5    27173.22    26304.16    436.14 o 
   9   0   5      557.80      579.05     62.87 o 
  10   0   5     7493.71     7094.56    229.64 o 
  11   0   5     1026.67      936.38    101.50 o 
  12   0   5     1843.18     1940.65    131.75 o 
  13   0   5     1467.34     1564.69    128.82 o 
  14   0   5    31572.04    30111.67    745.44 o 
  15   0   5      202.80      277.64     82.84 o 
  16   0   5     4891.50     4936.21    238.91 o 
  17   0   5      110.44      184.94     86.99 o 
  18   0   5     3684.33     3671.56    218.71 o 
  19   0   5        3.97        0.71     71.88 o 
  20   0   5     7744.29     8139.55    474.43 o 
   0   1   5    23442.13    25483.50    476.67 o 
   1   1   5      971.19     1081.09     79.20 o 
   2   1   5    13747.57    15114.30    262.01 o 
   3   1   5       98.24      210.65     33.04 o 
   4   1   5    12833.26    12960.14    211.71 o 
   5   1   5     1121.67     1217.16     58.00 o 
   6   1   5    46262.82    45893.51    467.62 o 
   7   1   5      344.77      334.36     32.24 o 
   8   1   5     2122.18     2028.28     66.97 o 
   9   1   5       72.34      102.91     24.75 o 
  10   1   5     4552.90     4359.58    113.88 o 
  11   1   5       65.13      143.00     36.42 o 
  12   1   5    18523.72    17565.83    298.90 o 
  13   1   5      198.00      276.75     48.61 o 
  14   1   5      355.40      447.80     63.34 o 
  15   1   5      131.85      205.10     52.14 o 
  16   1   5    17988.75    18181.75    494.00 o 
  17   1   5      564.29      672.56     82.32 o 
  18   1   5     8425.31     8505.46    245.83 o 
  19   1   5      314.58      313.63     71.51 o 
  20   1   5       84.50      120.80     65.88 o 
   1   2   5      791.70      915.02     91.24 o 
   2   2   5    23959.25    24750.70    518.38 o 
   3   2   5     2043.70     1908.05     93.46 o 
   4   2   5    36727.65    36460.73    511.79 o 
   5   2   5       15.82       48.18     21.71 o 
   6   2   5     3120.73     3083.90     94.63 o 
   7   2   5      352.33      421.24     41.21 o 
   8   2   5    23284.35    22853.92    313.66 o 
   9   2   5       91.55      116.69     33.04 o 
  10   2   5     7034.93     6594.53    162.22 o 
  11   2   5     1702.06     1791.53     88.41 o 
  12   2   5     1776.02     1964.23    129.72 o 
  13   2   5      517.03      656.38     75.31 o 
  14   2   5    27064.06    26789.73    452.26 o 
  15   2   5        1.80       55.89     47.97 o 
  16   2   5     4660.41     4592.93    224.66 o 
  17   2   5        2.35      -48.52     48.52 o 
  18   2   5     3525.88     3397.28    208.99 o 
  19   2   5      136.84      135.76     67.86 o 
  20   2   5     6701.94     7120.77    283.24 o 
   0   3   5    18326.64    18047.62    455.23 o 
   1   3   5     1297.86     1333.29    146.66 o 
   2   3   5    10528.75    10144.52    277.48 o 
   3   3   5       10.31       37.85     29.50 o 
   4   3   5     9958.88     9535.61    225.22 o 
   5   3   5      360.40      377.98     54.86 o 
   6   3   5    33436.39    32385.84    479.31 o 
   7   3   5       34.61       62.80     33.47 o 
   8   3   5     1697.25     1644.69     90.48 o 
   9   3   5      182.34      187.80     44.97 o 
  10   3   5     4136.25     4203.27    131.43 o 
  11   3   5      135.63      144.49     41.14 o 
  12   3   5    14143.41    13730.30    271.45 o 
  13   3   5       49.54      100.18     47.94 o 
  14   3   5      342.69      385.19     70.61 o 
  15   3   5       38.80       93.64     56.93 o 
  16   3   5    14225.26    14021.18    340.22 o 
  17   3   5      494.23      510.87     87.00 o 
  18   3   5     6605.08     6278.98    324.98 o 
  19   3   5      235.61      191.30     82.11 o 
   1   4   5      392.35      517.94     78.31 o 
   2   4   5    15871.35    15263.36    294.39 o 
   3   4   5      907.86     1004.72     89.77 o 
   4   4   5    23031.30    22034.77    411.00 o 
   5   4   5        2.29       72.58     37.94 o 
   6   4   5     1855.57     1845.94     98.41 o 
   7   4   5      362.99      473.53     62.24 o 
   8   4   5    16221.65    15856.72    339.21 o 
   9   4   5      189.45      179.75     51.67 o 
  10   4   5     4991.45     5066.18    171.19 o 
  11   4   5      617.65      752.14     85.23 o 
  12   4   5     1186.93     1384.83    114.47 o 
  13   4   5      598.81      508.84     77.95 o 
  14   4   5    18900.26    18091.15    585.02 o 
  15   4   5       54.26      103.37     69.10 o 
  16   4   5     3317.68     3140.16    186.73 o 
  17   4   5       18.08       34.58     80.61 o 
   0   5   5    12513.13    11507.11    392.00 o 
   1   5   5      170.95      176.26     72.04 o 
   2   5   5     5843.85     5440.97    198.13 o 
   3   5   5       74.32      109.62     49.35 o 
   4   5   5     5508.87     5593.42    190.78 o 
   5   5   5      675.84      749.15     88.61 o 
   6   5   5    20177.65    19896.55    411.70 o 
   7   5   5      172.96      147.10     56.33 o 
   8   5   5      852.02      880.38     99.65 o 
   9   5   5        0.65       67.11     47.51 o 
  10   5   5     2723.21     2734.68    151.09 o 
  11   5   5        0.29       87.61     57.82 o 
  12   5   5     9298.72     9502.12    302.97 o 
  13   5   5       90.27       78.31     67.30 o 
  14   5   5      181.67      200.95     81.32 o 
  15   5   5       54.49       73.19     73.07 o 
   1   6   5      175.17      194.70     56.99 o 
   2   6   5     8629.36     8156.98    298.15 o 
   3   6   5      359.28      465.68     94.78 o 
   4   6   5    11919.42    11890.49    361.06 o 
   5   6   5       12.67       69.13     54.84 o 
   6   6   5      922.13     1037.36    167.81 o 
   7   6   5      133.96      311.41     72.62 o 
   8   6   5     9211.95     9030.59    318.76 o 
   9   6   5       87.78       84.90     67.34 o 
  10   6   5     2937.96     3036.11    190.78 o 
  11   6   5      282.22      264.99     79.51 o 
  12   6   5      677.16      325.74    163.27 o 
   1   7   5      275.87      150.65     60.68 o 
   2   7   5     3074.56     2578.89    406.41 o 
   3   7   5       17.60      -13.54     49.52 o 
   4   7   5     2838.53     2796.79    274.56 o 
   5   7   5       96.88       78.67     55.09 o 
   7   7   5        0.54       61.33    106.82 o 
   0   0   6     4118.86     4915.25    395.54 o 
   1   0   6     4222.92     4624.12    272.69 o 
   2   0   6       41.99      153.87    102.68 o 
   3   0   6    32925.45    34177.59    929.63 o 
   4   0   6     2006.02     2234.09    185.01 o 
   5   0   6     8491.25     7686.38    351.84 o 
   6   0   6     1962.14     2166.76    140.18 o 
   7   0   6    15608.04    14587.59    346.99 o 
   8   0   6     4473.18     4373.02    174.14 o 
   9   0   6    23810.48    22031.67    464.67 o 
  10   0   6     3710.33     3293.85    198.30 o 
  11   0   6      857.56     1007.12    138.37 o 
  12   0   6     1078.05     1458.81    236.84 o 
  13   0   6    15082.09    13988.14    548.80 o 
  14   0   6      107.12       80.12     86.76 o 
  15   0   6    10923.18    10700.99    688.91 o 
  16   0   6      163.74      263.49    101.41 o 
  17   0   6       86.54      124.66    117.90 o 
  18   0   6     1002.19     1429.10    254.33 o 
  19   0   6     4040.03     4117.39    367.75 o 
   1   1   6    16945.75    18101.95    285.37 o 
   2   1   6     1356.65     1583.54     69.51 o 
   3   1   6     1962.38     2101.88     88.60 o 
   4   1   6      186.42      156.63     34.88 o 
   5   1   6    19303.95    19883.36    345.53 o 
   6   1   6       47.04       68.93     25.72 o 
   7   1   6    17869.55    17380.06    269.62 o 
   8   1   6     3329.13     3405.91    105.36 o 
   9   1   6      778.93      695.08     66.97 o 
  10   1   6     2624.20     2680.76    122.76 o 
  11   1   6    18094.26    16872.79    379.90 o 
  12   1   6     2139.26     2176.69    124.25 o 
  13   1   6     6439.96     6435.35    209.47 o 
  14   1   6      511.13      695.53     94.05 o 
  15   1   6     5023.27     4737.56    194.25 o 
  16   1   6      376.32      526.62    103.60 o 
  17   1   6     8989.80     9401.34    459.75 o 
  18   1   6       89.31      130.77     79.18 o 
  19   1   6     1156.77     1414.92    243.43 o 
   0   2   6     6135.80     6621.39    211.62 o 
   1   2   6     3686.35     3803.22    120.18 o 
   2   2   6      146.83      195.83     45.02 o 
   3   2   6    28686.70    29639.04    641.25 o 
   4   2   6      616.62      666.79     66.80 o 
   5   2   6     7007.62     6812.97    165.02 o 
   6   2   6     3048.04     3250.86    130.62 o 
   7   2   6    13032.61    12778.81    257.54 o 
   8   2   6     2463.09     2390.67    103.31 o 
   9   2   6    21790.82    20276.51    340.71 o 
  10   2   6     2259.45     2475.74    110.70 o 
  11   2   6      609.10      722.64     84.20 o 
  12   2   6     1412.79     1480.41    114.27 o 
  13   2   6    12602.51    11723.94    297.32 o 
  14   2   6      188.06      236.63     69.60 o 
  15   2   6    10379.30    10553.75    352.44 o 
  16   2   6      105.46      122.45     67.99 o 
  17   2   6      104.35      -23.94     66.39 o 
  18   2   6      916.86      999.95    119.91 o 
   1   3   6    13197.44    12874.98    268.03 o 
   2   3   6     1165.11     1118.20    100.82 o 
   3   3   6     1377.11     1221.59    167.15 o 
   4   3   6      142.64      169.79     41.64 o 
   5   3   6    15750.92    15325.25    297.75 o 
   6   3   6       67.11       89.05     47.88 o 
   7   3   6    13113.67    12624.59    265.50 o 
   8   3   6     2987.41     3304.52    133.26 o 
   9   3   6      561.81      580.57     73.70 o 
  10   3   6     1553.18     1550.34    103.42 o 
  11   3   6    14400.38    13797.50    301.46 o 
  12   3   6     1164.73     1214.74    121.17 o 
  13   3   6     4892.43     4571.00    198.26 o 
  14   3   6      687.68      862.94    105.95 o 
  15   3   6     3718.97     3757.70    184.41 o 
  16   3   6      134.38      162.39     76.80 o 
  17   3   6     7564.59     7474.58    267.65 o 
   0   4   6     3056.71     2919.19    185.93 o 
   1   4   6     2553.23     2512.77    121.60 o 
   2   4   6       12.29        9.00     41.83 o 
   3   4   6    19080.03    18764.78    509.13 o 
   4   4   6      765.42      870.44     94.34 o 
   5   4   6     4633.85     4572.30    154.16 o 
   6   4   6     1448.45     1570.12    100.98 o 
   7   4   6     9078.08     9336.40    233.87 o 
   8   4   6     1978.29     2060.74    119.08 o 
   9   4   6    14711.25    14271.57    309.96 o 
  10   4   6     1815.17     2175.05    123.69 o 
  11   4   6      509.16      547.74     80.53 o 
  12   4   6      835.53      970.98    114.02 o 
  13   4   6     8935.29     8363.88    276.98 o 
  14   4   6       80.51      138.17     75.58 o 
  15   4   6     7573.19     7811.61    313.40 o 
   1   5   6     8538.66     8037.62    235.84 o 
   2   5   6      661.50      647.83    106.80 o 
   3   5   6      605.28      640.43    101.92 o 
   4   5   6       30.44      110.68     60.76 o 
   5   5   6     9757.23     9609.06    313.42 o 
   6   5   6        0.97        9.47     48.67 o 
   7   5   6     8241.30     8405.50    263.51 o 
   8   5   6     1343.22     1585.68    134.21 o 
   9   5   6      467.52      431.63     85.65 o 
  10   5   6     1386.12     1389.44    128.33 o 
  11   5   6     8521.83     8359.74    274.88 o 
  12   5   6     1081.58     1032.64    122.67 o 
  13   5   6     3344.66     3631.84    222.41 o 
   0   6   6     1696.31     1494.69    171.94 o 
   1   6   6     1554.85     1455.77    119.05 o 
   2   6   6       19.23       61.93     53.11 o 
   3   6   6    10287.65    10083.25    383.90 o 
   4   6   6      417.49      511.87    101.15 o 
   5   6   6     2472.67     2455.34    176.18 o 
   6   6   6      781.29      756.22    120.65 o 
   7   6   6     5223.79     5388.32    252.13 o 
   8   6   6      999.42     1124.05    141.97 o 
   9   6   6     8074.95     8113.98    532.44 o 
   1   0   7     3324.42     3919.08    274.44 o 
   2   0   7    16935.16    17970.31    637.95 o 
   3   0   7      593.38      685.44    143.03 o 
   4   0   7     6077.25     6434.21    345.79 o 
   5   0   7     5334.16     5614.71    377.81 o 
   6   0   7     2456.30     2154.50    151.49 o 
   7   0   7    10661.94    10093.80    343.64 o 
   8   0   7    12983.28    12061.88    383.73 o 
   9   0   7       16.99      111.18     87.09 o 
  10   0   7     4324.66     3831.09    286.60 o 
  11   0   7    10934.19     9748.97    470.91 o 
  12   0   7      610.32      583.08    156.54 o 
  13   0   7      199.19      336.06    128.14 o 
  14   0   7     7763.87     7506.86    550.41 o 
  15   0   7      570.47      377.34    154.86 o 
  16   0   7     3611.43     3681.15    515.66 o 
  17   0   7     2927.02     3074.82    492.50 o 
   0   1   7    24746.18    25981.43    817.53 o 
   1   1   7     2409.49     2801.94    166.16 o 
   2   1   7     3635.90     4241.52    201.60 o 
   3   1   7     4011.33     4526.70    207.40 o 
   4   1   7     6537.88     6543.77    276.29 o 
   5   1   7      870.54      899.43    116.97 o 
   6   1   7    13103.16    12717.15    281.82 o 
   7   1   7     1711.17     1868.80    109.55 o 
   8   1   7     1015.83     1080.44    103.83 o 
   9   1   7    12806.89    11867.80    436.22 o 
  10   1   7     5420.66     4897.03    229.91 o 
  11   1   7       54.57        3.75     66.10 o 
  12   1   7    11025.20    10161.10    561.96 o 
  13   1   7     4781.07     4482.14    237.50 o 
  14   1   7     1337.11     1087.78    150.58 o 
  15   1   7     1366.43     1369.48    182.96 o 
  16   1   7     4425.73     4352.54    302.96 o 
  17   1   7      102.28      147.77     87.70 o 
   1   2   7     3197.87     3572.06    190.50 o 
   2   2   7    14565.43    15153.33    420.86 o 
   3   2   7      699.75     1034.92    126.02 o 
   4   2   7     5645.71     5871.13    388.84 o 
   5   2   7     3923.37     4575.98    185.39 o 
   6   2   7     2227.89     2190.32    153.20 o 
   7   2   7    10692.39    10242.29    284.81 o 
   8   2   7    11172.13    10436.51    291.00 o 
   9   2   7      119.53      160.11     64.06 o 
  10   2   7     4120.30     3824.46    209.90 o 
  11   2   7     8000.60     8138.39    308.47 o 
  12   2   7      631.47      507.56    110.94 o 
  13   2   7      483.09      688.41    133.30 o 
  14   2   7     6695.87     6380.55    292.08 o 
  15   2   7      951.29      952.62    152.33 o 
  16   2   7     3453.62     3606.77    304.97 o 
   0   3   7    18136.62    18566.20    450.39 o 
   1   3   7     2622.55     2694.02    131.26 o 
   2   3   7     3187.60     3232.20    156.46 o 
   3   3   7     2459.16     2797.41    238.67 o 
   4   3   7     5531.58     5451.26    163.22 o 
   5   3   7     1033.64     1131.59     88.63 o 
   6   3   7    10118.60     9845.99    212.04 o 
   7   3   7     1814.70     1749.36    114.92 o 
   8   3   7      916.31      973.97     96.08 o 
   9   3   7     8897.35     8769.02    247.96 o 
  10   3   7     4459.54     4376.97    177.89 o 
  11   3   7        5.82       13.47     62.97 o 
  12   3   7     8365.28     7959.16    282.36 o 
  13   3   7     4129.14     4413.86    216.56 o 
  14   3   7     1065.95      960.88    132.01 o 
  15   3   7      995.60     1031.07    140.10 o 
   1   4   7     2386.21     2426.20    128.79 o 
   2   4   7     9747.05     9369.46    240.51 o 
   3   4   7      390.96      404.75     87.35 o 
   4   4   7     4171.61     4638.30    169.24 o 
   5   4   7     3064.45     3367.63    133.34 o 
   6   4   7     1424.82     1376.11    108.98 o 
   7   4   7     6427.19     6541.97    236.21 o 
   8   4   7     8014.66     7625.75    223.07 o 
   9   4   7       32.00       40.46     52.24 o 
  10   4   7     2970.28     3047.23    150.15 o 
  11   4   7     6337.06     6559.32    247.18 o 
  12   4   7      413.88      337.35     87.60 o 
  13   4   7      229.47      347.14     90.85 o 
   0   5   7    11609.76    11909.21    434.11 o 
   1   5   7     1010.29      999.92    105.96 o 
   2   5   7     1828.49     1569.54    132.22 o 
   3   5   7     2413.51     2677.16    155.75 o 
   4   5   7     3179.91     3650.39    198.95 o 
   5   5   7      259.70      293.50     81.81 o 
   6   5   7     7133.55     7164.58    280.69 o 
   7   5   7      715.37      734.17    116.23 o 
   8   5   7      480.10      574.00    131.19 o 
   9   5   7     6443.53     6332.11    365.25 o 
  10   5   7     2567.91     2431.05    161.09 o 
   1   6   7     1529.07     1541.76    156.32 o 
   2   6   7     5271.15     5278.00    280.92 o 
   3   6   7      227.65      192.99     66.40 o 
   0   0   8    19720.04    22772.16   1109.98 o 
   1   0   8     3735.21     3828.55    289.57 o 
   2   0   8     2712.26     2736.12    250.68 o 
   3   0   8     7192.12     7415.19    789.23 o 
   4   0   8     5355.82     5793.19    353.24 o 
   5   0   8      314.28      565.56    140.25 o 
   6   0   8     4984.66     5063.56    266.17 o 
   7   0   8     3269.94     3224.82    204.91 o 
   8   0   8     1167.01     1259.48    206.57 o 
   9   0   8     5441.24     4962.21    338.85 o 
  10   0   8     4156.63     3754.19    524.53 o 
  11   0   8      816.95      850.44    189.38 o 
  12   0   8     5894.36     5694.04    643.79 o 
  13   0   8     1356.57     1752.34    449.88 o 
  14   0   8      581.64      121.29    131.28 o 
   1   1   8     6859.58     7107.76    353.08 o 
   2   1   8    18345.57    19332.08    554.28 o 
   3   1   8      352.66      342.46     82.87 o 
   4   1   8     5506.57     6053.30    259.06 o 
   5   1   8     4862.98     5388.39    241.56 o 
   6   1   8      769.43      791.34     89.53 o 
   7   1   8     2421.01     2109.15    138.99 o 
   8   1   8     7320.61     6950.61    280.43 o 
   9   1   8      429.49      482.12    103.89 o 
  10   1   8     3748.66     3383.05    206.41 o 
  11   1   8     4742.81     4891.65    249.59 o 
  12   1   8     1045.42      883.91    222.09 o 
  13   1   8     2555.54     2366.34    253.30 o 
  14   1   8     4359.35     3746.15    284.11 o 
   0   2   8    20388.83    22444.08    801.24 o 
   1   2   8     2963.01     3277.56    197.94 o 
   2   2   8     1437.12     1701.83    158.81 o 
   3   2   8     6825.55     7545.43    354.13 o 
   4   2   8     3519.67     3890.24    211.92 o 
   5   2   8      199.89      195.62     65.34 o 
   6   2   8     5767.53     5890.05    221.64 o 
   7   2   8     2576.68     2412.12    154.10 o 
   8   2   8      640.81      788.73    106.74 o 
   9   2   8     5334.42     5276.43    250.05 o 
  10   2   8     3101.27     3322.28    211.49 o 
  11   2   8      578.86      646.91    125.48 o 
  12   2   8     5950.30     5462.59    410.32 o 
  13   2   8     1076.29     1122.94    241.18 o 
   1   3   8     5291.35     5114.92    258.14 o 
   2   3   8    14401.59    14583.93    450.89 o 
   3   3   8      248.06      341.34     99.94 o 
   4   3   8     4050.18     4220.78    197.97 o 
   5   3   8     4083.05     4117.04    260.36 o 
   6   3   8      424.91      349.76     85.01 o 
   7   3   8     1889.41     1806.30    142.34 o 
   8   3   8     6437.38     6280.64    262.41 o 
   9   3   8      273.29      220.21     82.40 o 
  10   3   8     2709.11     2709.29    218.03 o 
  11   3   8     3997.22     3791.31    236.75 o 
   0   4   8    12879.12    12841.69    618.59 o 
   1   4   8     2102.87     1991.35    195.87 o 
   2   4   8     1301.61     1414.40    154.85 o 
   3   4   8     4647.16     4508.62    235.03 o 
   4   4   8     3073.00     3492.49    212.59 o 
   5   4   8      185.54      151.81     75.50 o 
   6   4   8     3753.47     3908.30    213.70 o 
   7   4   8     1937.77     1965.60    182.07 o 
   8   4   8      700.33      854.34    132.40 o 
   9   4   8     3771.59     3646.56    220.87 o 
   3   5   8      169.90       16.69     90.64 o 
   1   0   9    11387.82    12747.29    585.56 o 
   2   0   9      573.56      532.55    162.76 o 
   3   0   9      330.11      563.93    152.94 o 
   4   0   9     1556.37     1685.27    259.23 o 
   5   0   9     7709.81     7425.40    434.90 o 
   6   0   9      288.20      240.13    119.14 o 
   9   0   9      208.95       45.73     71.53 o 
  10   0   9     2016.44     2098.12    477.91 o 
   0   1   9     1024.72     1380.64    287.15 o 
   1   1   9     5882.34     6296.62    285.50 o 
   2   1   9      453.48      517.41    108.64 o 
   3   1   9    12808.62    13306.77    427.16 o 
   4   1   9       40.66      182.95     86.81 o 
   5   1   9      784.44      768.81    114.66 o 
   6   1   9     2014.33     1582.72    215.37 o 
   9   1   9    10307.19     9525.34    832.56 o 
  10   1   9     1466.43     1784.87    329.76 o 
   1   2   9    10309.15    10329.79    376.87 o 
   2   2   9      531.25      712.99    132.34 o 
   3   2   9      378.93      523.45    112.05 o 
   4   2   9     1401.75     1480.77    163.94 o 
   5   2   9     6408.71     6452.95    415.71 o 
   6   2   9      212.18       87.28     77.65 o 
   8   2   9     1983.90     2119.47    273.37 o 
   9   2   9      355.91      238.73     71.35 o 
   0   3   9      732.74      525.24    354.07 o 
   1   3   9     5265.42     5309.39    318.88 o 
   2   3   9      418.95      217.52    169.46 o 
   3   3   9     9415.06     9887.19    355.91 o 
   4   3   9       74.85      118.97     70.98 o 
   5   3   9      890.35      460.25    230.23 o 
   6   3   9     1404.33      689.46    306.09 o 
   0   0  10    10017.58    10447.99    787.94 o 
   1   0  10      240.25      344.10    234.81 o 
                                                 
